# Supplementary material for: Demagnetization Effect in a Meander-Core Orthogonal Fluxgate Sensor
Source: Micromachines (Basel). 2021 Aug 9;12(8):937. doi: 10.3390/mi12080937 (PMC8400970; doi:10.3390/mi12080937)
Supplement: Supplementary file 1 [file micromachines-12-00937-s001.zip]

Archive with 1 entries (1 files):
- micromachines-1324088-supplementary.pdf
